# Supplementary material for: Glioblastoma and its treatment are associated with extensive accelerated brain aging
Source: Aging Cell. 2024 Jan 17;23(3):e14066. doi: 10.1111/acel.14066 (PMC10928584; doi:10.1111/acel.14066)
Supplement: Supplementary file 2 — Data S1. [file ACEL-23-e14066-s001.xlsx]

## Sheet: Sheet1
Supplementary Data 1: Patient information
Patient	Age (years)	Sex	Sequenced	Histological analysis	Western Blot	Near #1	Near #2	Far	Tumour location	Overall survival (from diagnosis)	Tumour status (IDH, MGMT)	Surgery	Radiotherapy	Radiotherapy details	Chemotherapy	Chemotherapy details	Additional anti-tumor treatment	Steroids	Additional treatments / medication	Symptoms	Seizures	Edema	Comorbidities
GBM_1	62	M	Yes	No	No	Left BA10	Left BA32	Left BA17	Left posterior superior temporal lobe spread further in the temporal and pariental lobe	1 to 2 year	MGMT promotor unmethylated, wild type IDH	Yes	Yes	Not described in medical records	Yes	Temozolomide, irinotecan	PLX3397, BKM120 (PI3K inhibitor), Dana-Farber protocol with GDC-0084, bevacizumab, ipilimumab	Yes, dexamethasone	Leukine, keppra, decadron, pepcid, clindamycin phosphate, lipitor, loperamide, methylphenidate, quetiapine fumarate, vimpat	Aphasia, right inferior quandrantanopia, fatigued, right side weakness, depression, epilepsy, numbness, tingling, rash from steroids, personality change, abnormal memory, knowledge, attention, appearance (cushinoid), abnormal coordination and gait both sides, alexia, decreased motor skills, language impairment, confusion	Yes, recurrent	Yes	Febrile neutropenia with pneumonia during treatment
GBM_2	57	F	Yes	No	Yes	Left BA10	Left BA32	Left BA7	Left pons and cerebellum	<1 year	Unknown	Yes	Yes	To left CB opposed laterals 2 Gy/ fraction for a total of 14 Gy, to Lt CB IMRT 2 Gy per fraction for a total of 32 Gy, to Lt CB CD IMRT 2 Gy/fraction for a total of 8 Gy. Cumulative dose 54 Gy	Yes	Temozolomide	Not described in medical records	Yes, dexamethasone	Synthroid, prozak, aleve, ranitidine HCL, reglan, dronabinol, pantoprazole, lorazepam, topical moisturizer, levothyroxine, senna, acetaminophen, docusate, ondansetron, bisacodyl, protonix, zofran	Fatigue, nausea, alopecia, wheelchair, GERD, headache, vomiting, cerebellar dysmetria, extrapyramidal syndrome, malnutrition, depression, migrane, shoulder and neck tightness, numbness left side face, weakness left side body, balance problems	Not described in medical records	Yes	History of multiple basal cell cancers, hypthyroidism, depression and anxiety, cerebellar lesion
GBM_3	55	F	Yes	Yes	Yes	Left BA24	Left BA10	Left BA17	Left frontal lobe	2 to 3 years	Unknown	Yes	Yes	Not described in medical records	Yes	Not described in medical records	Not described in medical records	Yes, dexamethasone	Pamidronate IV, coumadin, vitamine K, lasix, cyclobenzaprine, potassium, zofran, compazine, atrovent, allegra, atenolol, metamucil, zantac, calcium, colace, bactrim, ativan, tylenol, albuterol, asprin, tegretol, calexa	Anxiety, lack of attention and concentration, paranoid predisposition, mixed emotional features, paranoid personality disorder, confusion, decreased consiousness, markedly decreased motor strength 0-1/5, confused and disoriented to time, place and person	Not described in medical records	Not described in medical records	Obesity, chronic leg edema, hypertension, asthma, irritabal bowel syndrome, seizure disorder, degenerative joint disease, extensive deep venous thrombosis on the left leg, hypercalcemia, arthritis, shortness of breath, childhood brain damage (car accident at age 5)
GBM_4	60	F	Yes	No	Yes	Right BA10	Left BA32	Left BA17	Right frontal lobe	3 to 6 months	Unknown	Yes	Yes	60 Gy of which: whole brain 2 Gy/fraction for total of 44 Gy plus boost to GTV (+25mm) with 2 Gy/fraction for total of 16 Gy	Yes	Temozolomide	Not described in medical records	Yes, dexamethasone	Keppra, famotidine, omeprazole, bactrim, zofran, temodar, Ibuprofen, miralax, melatonin, diflucan	Headaches, gait problems, difficulties with speech, nausea/vomiting, thrush, increased muscle weakness, several falls, unrinary incontinence, constipation, mild expressive aphasia, short memory problems, anxiety, depression, progressive weakness in the lower extremities, gait instability, fatigue, heartburn, insomnia, candidal infection, numbeness in her feet	Not described in medical records	Yes	Not described in medical records
GBM_5	49	F	Yes	Yes	Yes	Left BA23	Left BA10	Left BA17	Right posterior parietal	1 to 2 year	Unknown	Yes	Yes	Not described in medical records	Yes	Temozolomide	Not described in medical records	Not described in medical records	Norvasc, depakote, amlodipine besylate, zofran, lisinopril, nystatin, clonidine, metformin, phenytoin, metoprolol tartrate, acetominophen, loperamide, depakote	Verbolingual deficits, seizures, cogntive and memory deficits, nausea and vomiting, headache, numbness and tingling of the jawa, diseqiulibrium, mild headache, memory trouble, easy fatigability, daytime somnolence,	Yes	Yes	Diabetus type 2 (non-insulin), hypertension, degenerative joint disease, morbid obesity, depression
GBM_6	59	M	No	Yes	No	Right BA24	NA	NA	Both frontal lobes	<1 year	Unknown	Yes	Not described in medical records	Not described in medical records	Not described in medical records	Not described in medical records	Not described in medical records	Yes, dexamethasone	Phenytoin, ranitidine, lorazepam, diovan, norvasc, ativan, zantac, pravachol, vasotec, aspirin	Headaches, unusual behaviour, lethargy, confusion, trouble focussing, decreased memory, difficulty sleeping, bizarre statements, slurring	Probable seizure	Yes	History of backpain, hypertension, herniorraphy, hypercholesterolemia, reflux
GBM_7	55	F	No	Yes	No	Right BA6	NA	NA	Frontal lobe	Not described in medical records	Unknown	Yes	Yes	Not described in medical records	Yes	Irinotecan	Not described in medical records	Yes	Seizure prophylaxis	Seizures and pain	Yes	Not described in medical records	Not described in medical records
GBM_8	61	F	No	Yes	No	Right BA4	NA	NA	Right pariental	4 months	MGMT promoter methylated, wild type IDH	Yes	Yes	2 Gy/fraction for total of 60 Gy	Yes	Temozolomide	Not described in medical records	Yes, dexamethasone	Zyrtec, dilantin, senokot-S, glucophage, ecadron, tylenol, dulcolax, norco, milk of magnesia, ambien, metformin, decadron, tamoxifen, calcium w vit D, aspirin, flonase, cymbalta, protonix, clarition, compazine, mycelex troche, celexa, zofran, kytril, mylanta, compazine, mycelex	Several falls, left weaknes upper and lower extremity/facial droop, walker, mild acute distress, shortness of breath, low grade dystonia, sadness, low energy, trouble concentrating, sleep issues, fatigue, nausea	Not described in medical records	Yes	Breast cancer 13 years prior (received radiation, hysterectomy and cholecystectomy), neurofibromatose, chronic back pain, dysplastic vertebrae, scoliosis, osteopenia, hemeroids (received colonoscopy), hyperglycemia
GBM_9	47	F	No	Yes	No	Right BA4	NA	NA	Left frontoparietal	1 year	MGMT promoter umethylated, wild type IDH	Yes; 2 surgeries	Yes	Not described in medical records	Yes	Temozolomide	Sorafenib, everolimus	Yes, dexamethasone	Keppra, pepcid, synthroid	Speech difficulties, right arm and leg weakness, right neck pain, righ-sided weakness, very emotional, motor deficit, numbness on right-sided face and arm, difficulty with righ-sided leg, some gait disturbance, right-sided pronator drift	Not described in medical records	Yes	Not described in medical records
Control_1	54	F	Yes	Yes	Yes	Left BA24	Left BA10	Left BA17	NA
Control_2	60	M	Yes	Yes	Yes	Left BA8	Left BA32	Left BA17	NA
Control_3	54	M	Yes	No	No	Left BA10	Left BA32	Left BA17	NA
Control_4	50	F	Yes	No	Yes	Left BA10	Left BA32	Left BA7	NA
Control_5	49	F	Yes	Yes	Yes	Left BA23	Left BA10	Left BA17	NA
Control_6	46	F	No	Yes	No	Right BA23	NA	NA	NA
Control_7	54	F	No	Yes	No	Right BA6	NA	NA	NA
Control_8	63	F	No	Yes	No	Right BA4	NA	NA	NA
AD_1	60	F	Yes	No	Yes	Left BA9	NA	NA	NA
AD_2	44	M	Yes	No	Yes	Left BA10	NA	NA	NA
AD_3	59	M	Yes	No	No	Left BA10	NA	NA	NA
AD_4	56	M	Yes	Yes	Yes	Left BA8	NA	NA	NA
AD_5	59	F	Yes	No	No	Left BA10	NA	NA	NA
AD_6	56	F	No	Yes	No	Right BA6	NA	NA	NA
AD_7	59	F	No	Yes	No	Right BA20	NA	NA	NA
